# Supplementary material for: Multilocus Phylogeography of the Tuber mesentericum Complex Unearths Three Highly Divergent Cryptic Species
Source: J Fungi (Basel). 2021 Dec 17;7(12):1090. doi: 10.3390/jof7121090 (PMC8704588; doi:10.3390/jof7121090)
Supplement: Supplementary file 1 [file jof-07-01090-s001.zip]

Archive with 9 entries (9 files):
- Figure S1.tif
- Figure S2.tif
- Figure S3.tif
- Figure S4.tif
- Supplementary figures with captions.docx
- Supplementary figures with captions.pdf
- Table S1.xlsx
- Table S2.docx
- Table S2.pdf
