# Supplementary material for: Multilocus Phylogeography of the Tuber mesentericum Complex Unearths Three Highly Divergent Cryptic Species
Source: J Fungi (Basel). 2021 Dec 17;7(12):1090. doi: 10.3390/jof7121090 (PMC8704588; doi:10.3390/jof7121090)
Supplement: Supplementary file 1 [file jof-07-01090-s001.zip › Table S1.xlsx]

## Sheet: Table S1
Table S1. Metadata (identification code, target clade, species recognition, herbarium code, collection locality, accession numbers, references) of the specimens used in phylogeny reconstruction and those identified by clade-specific primers designed in this study. The specimens involved in morphological analyses are in bold (n = 16).
ID	Clade	Species	Herbarium code	Locality	ITS1	ITS2	β-tub	EF-1-α	Ref.
Sequences obtained in this study included in phylogenetic analyses
Tm2	I	T. mesentericum ss	AQUI 8990	Italy - Collelongo	KP686246		KT456266	OL753348	this study
Tm11	I	T. mesentericum ss	AQUI 6558	Greece - Xanthi	OL711588		OL753394	OL753349	this study
Tm12	I	T. mesentericum ss	AQUI 10144	Bulgaria - Chelopek	OL711589		OL753395	OL753350	this study
Tm13	I	T. mesentericum ss	AQUI 10145	Italy - Bellagio	OL711590		OL753396	OL753351	this study
Tm14	I	T. mesentericum ss	AQUI 9716	Italy - Lecco	OL711591		OL753397	OL753352	this study
Tm15	I	T. mesentericum ss	MCVE 24188	Italy - Maniago	OL711592		OL753398	OL753353	this study
Tm16	I	T. mesentericum ss	AQUI 9717 (neotype)	Italy - Monza	OL711593		OL753399	OL753354	this study
Tm17	I	T. mesentericum ss	AQUI 9718	Spain - Maçanet de Cabrenys	OL711594		OL753400	OL753355	this study
Tm18	I	T. mesentericum ss	AQUI 10140	England - Bowood	OL711595		OL753401	OL753356	this study
Tm19	I	T. mesentericum ss	AQUI 10141	England - Bowood	OL711596		OL753402	OL753357	this study
Tm20	I	T. mesentericum ss	K(M)190347	Italy	KT456267		-	-	this study
Tm21	I	T. mesentericum ss	K(M)30594_01	England - Bowood	OL711597		-	-	this study
Tm22	I	T. mesentericum ss	CW005	Sweden - Gotland	AJ888043		KT456265	JX022595	[8, 54], this study
Tm56	I	T. mesentericum ss	AQUI 10234	France - Castelnau-de-Montmiral	OL711598		OL753418	OL753379	this study
Tm57	I	T. mesentericum ss	AQUI 10235	France - Roussayrolles	OL711599		OL753419	OL753380	this study
Tm58	I	T. mesentericum ss	AQUI 10238	France - Milhars	OL711600		OL753420	OL753381	this study
Tm59	I	T. mesentericum ss	AQUI 10239	France - Milhars	OL711601		OL753421	OL753382	this study
Tm60	I	T. mesentericum ss	AQUI 10237	France - Le Montat	OL711602		OL753422	OL753383	this study
Tm61	I	T. mesentericum ss	AQUI 10236	France - Bruniquel	OL711603		OL753423	OL753384	this study
Tm62	I	T. mesentericum ss	BPU - ZB 2077	Hungary - Felsőtárkány	OL711604		OL753424	OL753385	this study
Tm63	I	T. mesentericum ss	BPU - ZB 2092	Hungary - Felsőtárkány	OL711605		OL753425	OL753386	this study
Tm64	I	T. mesentericum ss	BPU - ZB 2228	Hungary - Felsőtárkány	OL711606		OL753426	OL753387	this study
Tm66	I	T. mesentericum ss	AQUI 10230	Greece - Kastoria	OL711607		OL753428	OL753389	this study
Tm67	I	T. mesentericum ss	AQUI 10243	Greece - Kastoria	OL711608		OL753429	OL753390	this study
Tm69	I	T. mesentericum ss	AQUI 10326	Italy - Morano Calabro	OL711609		OL753431	OL753392	this study
Tm23	II	T. bituminatum	AQUI 8921	Italy - Perugia	KP686243		KT456263	OL753358	this study
Tm24	II	T. bituminatum	AQUI 10139	Spain - Valdáliga	OL711610		OL753403	OL753359	this study
Tm25	II	T. bituminatum	AQUI 9833	Italy - Cappadocia	OL711611		OL753404	OL753360	this study
Tm26	II	T. bituminatum	AQUI 9713	Italy - S. Vincenzo Valle Roveto	OL711612		OL753405	OL753361	this study
Tm27	II	T. bituminatum	AQUI 8579	Greece - Messene	OL711613		OL753406	OL753362	this study
Tm28	II	T. bituminatum	CMI-UNIBO 1807	Italy - Colliano	OL711614		OL753407	OL753363	this study
Tm29	II	T. bituminatum	AQUI 7099	Italy - Central Appennines	KP686240		KT456261	OL753364	this study
Tm30	II	T. bituminatum	KM30594_02 (lectotype)	England - Bowood	OL711615		-	-	this study
Tm31	II	T. bituminatum	KM30594_03 (lectotype)	England - Bowood	OL711616		-	-	this study
Tm32	II	T. bituminatum	AQUI 7097	Italy - Lucoli	KP686239		KT456260	OL753365	this study
Tm34	II	T. bituminatum	AQUI 10137	Spain - Cabezón de la Sal	OL711617		OL753408	OL753366	this study
Tm35	II	T. bituminatum	AQUI 8920	Italy - Central Appennines	KP686242		KX290123	OL753367	this study
Tm36	II	T. bituminatum	AQUI 8995	Italy - Abriola	KP686245		KX290124	OL753368	this study
Tm37	II	T. bituminatum	AQUI 8994	Italy - Abriola	KP686244		OL753409	OL753369	this study
Tm38	II	T. bituminatum	AQUI 8919	Italy - Central Appennines	KP686241		KT456262	OL753370	this study
Tm68	II	T. bituminatum	AQUI 10325	Italy - Morano Calabro	OL711618		OL753430	OL753391	this study
Tm49	II	T. bituminatum	AQUI 8991	Italy - Pignola	OL711619		OL753411	OL753372	this study
Tm50	II	T. bituminatum	AQUI 8992	Italy - Pignola	OL711620		OL753412	OL753373	this study
Tm51	II	T. bituminatum	AQUI 8993	Italy - Pignola	OL711621		OL753413	OL753374	this study
Tm70	II	T. bituminatum	AQUI 10327	Italy - Morano Calabro	OL711622		OL753432	OL753393	this study
Tm52	III	T. suave	AQUI 7131 (holotype)	Italy - Secinaro	OL711623		OL753414	OL753375	this study
Tm53	III	T. suave	AQUI 4882	Italy - Scoppito	OL711624		OL753414	OL753376	this study
Tm54	III	T. suave	AQUI 8514	Italy - L'Aquila	OL711625		OL753416	OL753377	this study
Tm55	III	T. suave	AQUI 7165	Italy - L'Aquila	OL711626		OL753417	OL753378	this study
Tm65	III	T. suave	AQUI 10229	Greece - Acharnes	OL711627		OL753427	OL753388	this study
Tm42	III	T. suave	AQUI 8761 (paratype)	Italy - L'Aquila	OL711628		OL753410	OL753371	this study
Sequences retrieved from genbank included in phylogenetic analyses
Tm1	I	T. mesentericum ss	Mg	Locality unknown	AF516799		AF516814	AF516775	[30]
Tm3	I	T. mesentericum ss	UPS TmsW088-W047	Sweden - Gotland	AJ888044		-	-	[54]
Tm4	I	T. mesentericum ss	UPS TmsW095-W029	Sweden - Gotland	AJ888047		-	-	[54]
Tm5	I	T. mesentericum ss	UPS TmsW094-W130	Sweden - Gotland	AJ888046		-	-	[54]
Tm6	I	T. mesentericum ss	Andrej Piltaver:AP-T62	Slovenia - Karst region	FM205537		-	-	unpublished
Tm7	I	T. mesentericum ss	Unknown	Locality unknown	AF132508		-	-	[55]
Tm8	I	T. mesentericum ss	TmsW096-W090 (UPS)	Sweden - Gotland	AJ888048		-	-	[54]
Tm9	I	T. mesentericum ss	S7509	Germany - Baden-Wüerttemberg	JF926122		-	-	[56]
Tm10	I	T. mesentericum ss	TmsW091-W089 (UPS)	Sweden - Gotland	AJ888045		-	-	[54]
Tm151	I	T. mesentericum ss	SV59	Switzerland - Basel	AB261419	AB261420	-	-	[24]
Tm152	I	T. mesentericum ss	SV56	Switzerland - Birsfelden	AB261417	AB261418	-	-	[24]
Tm153	I	T. mesentericum ss	SP37	Spain - Navarra	AB261405	AB261406	-	-	[24]
Tm154	I	T. mesentericum ss	HU34	Hungary - Eszergom	AB261399	AB261400	-	-	[24]
Tm155	I	T. mesentericum ss	HU33b	Hungary - Zöld-hàz	AB261397	AB261398	-	-	[24]
Tm156	I	T. mesentericum ss	HU33a	Hungary - Zöld-hàz	AB261395	AB261396	-	-	[24]
Tm157	I	T. mesentericum ss	LX31	Luxemburg	AB261389	AB261390	-	-	[24]
Tm158	I	T. mesentericum ss	VAR36e	France - Ariège	AB261379	AB261380	-	-	[24]
Tm159	I	T. mesentericum ss	VAR36d	France - Ariège	AB261377	AB261378	-	-	[24]
Tm160	I	T. mesentericum ss	VAR36c	France - Ariège	AB261375	AB261376	-	-	[24]
Tm161	I	T. mesentericum ss	VAR36b	France - Ariège	AB261373	AB261374	-	-	[24]
Tm162	I	T. mesentericum ss	VAR36a	France - Ariège	AB261371	AB261372	-	-	[24]
Tm163	I	T. mesentericum ss	FR47	France - Tarsul	AB261357	AB261358	-	-	[24]
Tm164	I	T. mesentericum ss	FR46	France - Fresnois	AB261355	AB261356	-	-	[24]
Tm165	I	T. mesentericum ss	FR45	France - Daix	AB261353	AB261354	-	-	[24]
Tm166	I	T. mesentericum ss	FR8	France - Tanlay	AB261341	AB261342	-	-	[24]
Tm33	II	T. bituminatum	M4	Locality unknown	AF516798		AF516817	AF516769	[30]
Tm43	II	T. bituminatum	M2	Locality unknown	AF516795		AF516816	AY170359	[30]
Tm44	II	T. bituminatum	MA:Fungi:46894	Spain - Molinicos	FM205536		-	-	unpublished
Tm45	II	T. bituminatum	MA:Fungi:46893	Spain - Molinicos	FM205535		-	-	unpublished
Tm46	II	T. bituminatum	M14	Locality unknown	AF516796		AY170362	AY170360	[30]
Tm47	II	T. bituminatum	M9	Locality unknown	AF516797		AF516818	AY170358	[30]
Tm48	II	T. bituminatum	Mese4	Italy - Central Umbria	AF106887		-	-	unpublished
Tm71	II	T. bituminatum	BI2	Italy - Bagnoli Irpino	AB261177	AB261178	-	-	[24]
Tm72	II	T. bituminatum	SZ122	Italy - Bagnoli Irpino	AB261309	AB261310	-	-	[24]
Tm73	II	T. bituminatum	SZ121	Italy - Bagnoli Irpino	AB261307	AB261308	-	-	[24]
Tm74	II	T. bituminatum	CL109	Italy - Colliano	AB261303	AB261304	-	-	[24]
Tm75	II	T. bituminatum	SZ125	Italy - Bagnoli Irpino	AB261283	AB261284	-	-	[24]
Tm76	II	T. bituminatum	SZ119	Italy - Bagnoli Irpino	AB261279	AB261280	-	-	[24]
Tm77	II	T. bituminatum	BI79	Italy - Bagnoli Irpino	AB261265	AB261266	-	-	[24]
Tm78	II	T. bituminatum	BI76	Italy - Bagnoli Irpino	AB261261	AB261262	-	-	[24]
Tm79	II	T. bituminatum	BI75	Italy - Bagnoli Irpino	AB261259	AB261260	-	-	[24]
Tm80	II	T. bituminatum	BI55	Italy - Bagnoli Irpino	AB261237	AB261238	-	-	[24]
Tm81	II	T. bituminatum	BI41	Italy - Bagnoli Irpino	AB261217	AB261218	-	-	[24]
Tm82	II	T. bituminatum	BI36	Italy - Bagnoli Irpino	AB261213	AB261214	-	-	[24]
Tm83	II	T. bituminatum	BI34	Italy - Bagnoli Irpino	AB261209	AB261210	-	-	[24]
Tm84	II	T. bituminatum	MO25	Italy - Montella	AB261199	AB261200	-	-	[24]
Tm85	II	T. bituminatum	BI21	Italy - Bagnoli Irpino	AB261197	AB261198	-	-	[24]
Tm86	II	T. bituminatum	BI16	Italy - Bagnoli Irpino	AB261193	AB261194	-	-	[24]
Tm87	II	T. bituminatum	BI8	Italy - Bagnoli Irpino	AB261187	AB261188	-	-	[24]
Tm88	II	T. bituminatum	BI5	Italy - Bagnoli Irpino	AB261183	AB261184	-	-	[24]
Tm89	II	T. bituminatum	BI3	Italy - Bagnoli Irpino	AB261179	AB261180	-	-	[24]
Tm90	II	T. bituminatum	SZ120	Italy - Bagnoli Irpino	AB261281	AB261282	-	-	[24]
Tm91	II	T. bituminatum	BI78	Italy - Bagnoli Irpino	AB261263	AB261264	-	-	[24]
Tm92	II	T. bituminatum	BI65	Italy - Bagnoli Irpino	AB261249	AB261250	-	-	[24]
Tm93	II	T. bituminatum	BI53	Italy - Bagnoli Irpino	AB261233	AB261234	-	-	[24]
Tm94	II	T. bituminatum	BI45	Italy - Bagnoli Irpino	AB261223	AB261224	-	-	[24]
Tm95	II	T. bituminatum	BI37	Italy - Bagnoli Irpino	AB261337	AB261338	-	-	[24]
Tm96	II	T. bituminatum	BI24	Italy - Bagnoli Irpino	AB261335	AB261336	-	-	[24]
Tm97	II	T. bituminatum	SZ130	Italy - Bagnoli Irpino	AB261333	AB261334	-	-	[24]
Tm98	II	T. bituminatum	SZ128	Italy - Bagnoli Irpino	AB261331	AB261332	-	-	[24]
Tm99	II	T. bituminatum	CL102	Italy - Colliano	AB261329	AB261330	-	-	[24]
Tm100	II	T. bituminatum	SZ114	Italy - Bagnoli Irpino	AB261327	AB261328	-	-	[24]
Tm101	II	T. bituminatum	CL108	Italy - Colliano	AB261325	AB261326	-	-	[24]
Tm102	II	T. bituminatum	CL104	Italy - Colliano	AB261323	AB261324	-	-	[24]
Tm103	II	T. bituminatum	BI86	Italy - Bagnoli Irpino	AB261321	AB261322	-	-	[24]
Tm104	II	T. bituminatum	MO29	Italy - Montella	AB261317	AB261318	-	-	[24]
Tm105	II	T. bituminatum	SZ127	Italy - Bagnoli Irpino	AB261315	AB261316	-	-	[24]
Tm106	II	T. bituminatum	SZ124	Italy - Bagnoli Irpino	AB261313	AB261314	-	-	[24]
Tm107	II	T. bituminatum	SZ123	Italy - Bagnoli Irpino	AB261311	AB261312	-	-	[24]
Tm108	II	T. bituminatum	CL111	Italy - Colliano	AB261305	AB261306	-	-	[24]
Tm109	II	T. bituminatum	CL107	Italy - Colliano	AB261301	AB261302	-	-	[24]
Tm110	II	T. bituminatum	CL106	Italy - Colliano	AB261299	AB261300	-	-	[24]
Tm111	II	T. bituminatum	BI100	Italy - Bagnoli Irpino	AB261295	AB261296	-	-	[24]
Tm112	II	T. bituminatum	BI44	Italy - Bagnoli Irpino	AB261293	AB261294	-	-	[24]
Tm113	II	T. bituminatum	SZ131	Italy - Bagnoli Irpino	AB261289	AB261290	-	-	[24]
Tm114	II	T. bituminatum	SZ129	Italy - Bagnoli Irpino	AB261287	AB261288	-	-	[24]
Tm115	II	T. bituminatum	SZ126	Italy - Bagnoli Irpino	AB261285	AB261286	-	-	[24]
Tm116	II	T. bituminatum	SZ118	Italy - Bagnoli Irpino	AB261277	AB261278	-	-	[24]
Tm117	II	T. bituminatum	SZ117	Italy - Bagnoli Irpino	AB261275	AB261276	-	-	[24]
Tm118	II	T. bituminatum	BI96	Italy - Bagnoli Irpino	AB261271	AB261272	-	-	[24]
Tm119	II	T. bituminatum	CL103	Italy - Colliano	AB261269	AB261270	-	-	[24]
Tm120	II	T. bituminatum	BI83	Italy - Bagnoli Irpino	AB261267	AB261268	-	-	[24]
Tm121	II	T. bituminatum	BI68	Italy - Bagnoli Irpino	AB261255	AB261256	-	-	[24]
Tm122	II	T. bituminatum	BI66	Italy - Bagnoli Irpino	AB261251	AB261252	-	-	[24]
Tm123	II	T. bituminatum	BI64	Italy - Bagnoli Irpino	AB261247	AB261248	-	-	[24]
Tm124	II	T. bituminatum	BI60	Italy - Bagnoli Irpino	AB261243	AB261244	-	-	[24]
Tm125	II	T. bituminatum	BI59	Italy - Bagnoli Irpino	AB261241	AB261242	-	-	[24]
Tm126	II	T. bituminatum	BI58	Italy - Bagnoli Irpino	AB261239	AB261240	-	-	[24]
Tm127	II	T. bituminatum	BI49	Italy - Bagnoli Irpino	AB261229	AB261230	-	-	[24]
Tm128	II	T. bituminatum	BI38	Italy - Bagnoli Irpino	AB261215	AB261216	-	-	[24]
Tm129	II	T. bituminatum	BI35	Italy - Bagnoli Irpino	AB261211	AB261212	-	-	[24]
Tm130	II	T. bituminatum	BI32	Italy - Bagnoli Irpino	AB261207	AB261208	-	-	[24]
Tm131	II	T. bituminatum	BI31	Italy - Bagnoli Irpino	AB261205	AB261206	-	-	[24]
Tm132	II	T. bituminatum	MO28	Italy - Montella	AB261203	AB261204	-	-	[24]
Tm133	II	T. bituminatum	MO27	Italy - Montella	AB261201	AB261202	-	-	[24]
Tm134	II	T. bituminatum	BI18	Italy - Bagnoli Irpino	AB261195	AB261196	-	-	[24]
Tm135	II	T. bituminatum	BI12	Italy - Bagnoli Irpino	AB261191	AB261192	-	-	[24]
Tm136	II	T. bituminatum	BI9	Italy - Bagnoli Irpino	AB261189	AB261190	-	-	[24]
Tm137	II	T. bituminatum	BI6	Italy - Bagnoli Irpino	AB261185	AB261186	-	-	[24]
Tm138	II	T. bituminatum	BI4	Italy - Bagnoli Irpino	AB261181	AB261182	-	-	[24]
Tm139	II	T. bituminatum	SP60	Italy - Spoleto	AB261339	AB261340	-	-	[24]
Tm140	II	T. bituminatum	SZ116	Italy - Bagnoli Irpino	AB261319	AB261320	-	-	[24]
Tm141	II	T. bituminatum	CL105	Italy - Colliano	AB261297	AB261298	-	-	[24]
Tm142	II	T. bituminatum	BI17	Italy - Bagnoli Irpino	AB261291	AB261292	-	-	[24]
Tm143	II	T. bituminatum	SZ115	Italy - Bagnoli Irpino	AB261273	AB261274	-	-	[24]
Tm144	II	T. bituminatum	BI73	Italy - Bagnoli Irpino	AB261257	AB261258	-	-	[24]
Tm145	II	T. bituminatum	BI67	Italy - Bagnoli Irpino	AB261253	AB261254	-	-	[24]
Tm146	II	T. bituminatum	BI62	Italy - Bagnoli Irpino	AB261245	AB261246	-	-	[24]
Tm147	II	T. bituminatum	BI50	Italy - Bagnoli Irpino	AB261231	AB261232	-	-	[24]
Tm148	II	T. bituminatum	BI48	Italy - Bagnoli Irpino	AB261227	AB261228	-	-	[24]
Tm149	II	T. bituminatum	BI46	Italy - Bagnoli Irpino	AB261225	AB261226	-	-	[24]
Tm39	III	T. suave	M1 (AQUI 292)	Italy - Central Appennines	AF516794		AY170364	AF516778	[30]
Tm40	III	T. suave	HKAS70294	France	JQ348414		JQ348405	-	[57]
Tm41	III	T. suave	M13 (AQUI 10240)	Italy - Central Appennines	AF516793		AY170363	AF516777	[30]
Tae1	Outgroup	T. aestivum	E1	Italy-Abruzzo	AF516788		AF516805	AF516772	[30]
Tae2	Outgroup	T. aestivum	E60	Italy-Umbria	AF516789		AF516804	AY170350	[30]
Tae3	Outgroup	T. aestivum	E5	Italy-Molise	AF516791		AF516809	AF516771	[30]
Tae4	Outgroup	T. aestivum	E18	Italy-Abruzzo	AF516790		AF516806	AY170352	[30]
Tae5	Outgroup	T. aestivum	E2	Italy-Abruzzo	AF516781		AF516801	AY170357	[30]
Tae6	Outgroup	T. aestivum	Ep7	Italy-Piemonte	AF516784		AF516802	AY170349	[30]
Tae7	Outgroup	T. aestivum	E32	Italy-Abruzzo	AF516779		AY170361	AY170348	[30]
Tae8	Outgroup	T. aestivum	E50	Italy-Umbria	AF516785		AF516810	AY170355	[30]
Tmag	Outgroup	T. magnatum	Ma2	Italy - Umbria	AF106888		AF516819	AF516774	[30]
Tmel	Outgroup	T. melanosporum	MEL142	Italy - L'Aquila	U89359		AY170365	AF516773	[30,58]
Specimens identified by species specific primer pairs
	I	T. mesentericum ss	AQUI 10233	Bulgaria - Letnitsa	-		-	-	this study
	I	T. mesentericum ss	AQUI 6548	Italy - L'Aquila	-		-	-	this study
	I	T. mesentericum ss	AQUI 8510	Italy - Lucoli	-		-	-	this study
	I	T. mesentericum ss	AQUI 8511	Italy - Lucoli	-		-	-	this study
	I	T. mesentericum ss	AQUI 7227	Italy - Roccaraso	-		-	-	this study
	I	T. mesentericum ss	AQUI 10324	Italy - Bagnoli Irpino	-		-	-	this study
	I	T. mesentericum ss	MCVE 25329	Italy - Montereale Valcellina	-		-	-	this study
	I	T. mesentericum ss	AQUI 9716	Italy - Lecco	-		-	-	this study
	I	T. mesentericum ss	AQUI 10138	Spain - Tudanca	-		-	-	this study
	II	T. bituminatum	AQUI 10136	France - Poitou-Charentes	-		-	-	this study
	II	T. bituminatum	AQUI 3285	Italy - L'Aquila	-		-	-	this study
	II	T. bituminatum	AQUI 6505	Italy - L'Aquila	-		-	-	this study
	II	T. bituminatum	AQUI 6509	Italy - L'Aquila	-		-	-	this study
	II	T. bituminatum	AQUI 8417	Italy - Lucoli	-		-	-	this study
	II	T. bituminatum	AQUI 7162	Italy - Lucoli	-		-	-	this study
	II	T. bituminatum	AQUI 9702	Italy - Palena	-		-	-	this study
	II	T. bituminatum	AQUI 9703	Italy - Palena	-		-	-	this study
	II	T. bituminatum	AQUI 9704	Italy - Palena	-		-	-	this study
	II	T. bituminatum	AQUI 9707	Italy - Gamberale	-		-	-	this study
	II	T. bituminatum	MCVE 16209	Italy - Corigliano-Rossano	-		-	-	this study
	II	T. bituminatum	AQUI 10134	Spain - Comillas	-		-	-	this study
	III	T. suave	AQUI 10323	Italy - Colle Sassa	-		-	-	this study
